# Supplementary material for: Enhancement of Vaccine-Induced T-Cell Responses by Probiotics in Calves
Source: Vaccines (Basel). 2025 Oct 31;13(11):1120. doi: 10.3390/vaccines13111120 (PMC12656743; doi:10.3390/vaccines13111120)
Supplement: Supplementary file 1 [file vaccines-13-01120-s001.zip]

Archive with 3 entries (2 files):
- Supplemental materials/
- Supplemental materials/Supplemental Figures (Iketaha et al)_revision.pptx
- Supplemental materials/Supplemental Tables (Iketaha et al)_revision.xlsx
