# Supplementary material for: Enhancement of Vaccine-Induced T-Cell Responses by Probiotics in Calves
Source: Vaccines (Basel). 2025 Oct 31;13(11):1120. doi: 10.3390/vaccines13111120 (PMC12656743; doi:10.3390/vaccines13111120)
Supplement: Supplementary file 1 [file vaccines-13-01120-s001.zip › Supplemental materials/Supplemental Tables (Iketaha et al)_revision.xlsx]

## Sheet: Table S1
	Supplemental Table S1. Information of individual animals at the start of feeding (at week 0)
	Animal ID	Breed	Gender	Age (month old)	Body weight (kg)	Health status	Titer of anti-BRSV neutrilizing antibody
	NC
	1	Holstein	Male	2	71	No disease	128
	2	Holstein	Male	2	70	No disease	8
	3	Holstein	Male	2	62	No disease	16
	4	Holstein	Male	2	79	No disease	64
	5	Holstein	Male	2	77	No disease	32
	6	Holstein	Male	2	71	No disease	16
	7	Holstein	Male	2	82	No disease	64
	8	Holstein	Male	2	62	No disease	128
	9	Holstein	Male	2	70	No disease	256
	10	Holstein	Male	2	76	No disease	16
	11	Holstein	Male	2	63	No disease	32
	12	Holstein	Male	2	72	No disease	32
	13	Holstein	Male	2	70	No disease	64
	14	Holstein	Male	2	76	No disease	16
	15	Holstein	Male	2	78	No disease	64
	16	Holstein	Male	2	58	No disease	256
	17	Holstein	Male	2	70	No disease	128
	18	Holstein	Male	2	78	No disease	8
	19	Holstein	Male	2	69	No disease	> 4096
	20	Holstein	Male	2	65	No disease	128
	Zeosapo KB
	1	Holstein	Male	2	59	No disease	8
	2	Holstein	Male	2	73	No disease	128
	3	Holstein	Male	2	80	No disease	64
	4	Holstein	Male	2	79	No disease	64
	5	Holstein	Male	2	76	No disease	16
	6	Holstein	Male	2	73	No disease	64
	7	Holstein	Male	2	73	No disease	256
	8	Holstein	Male	2	73	No disease	64
	9	Holstein	Male	2	67	No disease	16
	10	Holstein	Male	2	73	No disease	32
	11	Holstein	Male	2	85	No disease	2
	12	Holstein	Male	2	65	No disease	16
	13	Holstein	Male	2	74	No disease	2
	14	Holstein	Male	2	88	No disease	8
	15	Holstein	Male	2	71	No disease	256
	16	Holstein	Male	2	76	No disease	128
	17	Holstein	Male	2	58	No disease	4
	18	Holstein	Male	2	65	No disease	64
	19	Holstein	Male	2	80	No disease	16
	CB
	1	Holstein	Male	2	71	No disease	< 2
	2	Holstein	Male	2	70	No disease	512
	3	Holstein	Male	2	62	No disease	4
	4	Holstein	Male	2	77	No disease	8
	5	Holstein	Male	2	71	No disease	64
	6	Holstein	Male	2	82	No disease	64
	7	Holstein	Male	2	62	No disease	64
	8	Holstein	Male	2	70	No disease	> 4096
	9	Holstein	Male	2	76	No disease	128
	10	Holstein	Male	2	63	No disease	128
	11	Holstein	Male	2	72	No disease	128
	12	Holstein	Male	2	70	No disease	32
	13	Holstein	Male	2	78	No disease	4
	14	Holstein	Male	2	58	No disease	32
	15	Holstein	Male	2	70	No disease	256
	16	Holstein	Male	2	78	No disease	512
	17	Holstein	Male	2	69	No disease	16
	18	Holstein	Male	2	65	No disease	64

## Sheet: Table S2
	Supplemental Table S2. Dates of the treatments in this study
		NC	Zeosapo KB	CB
	Start of feeding	July 3rd, 2023	September 4th. 2023	August 14th, 2023
	First vaccination	August 1st, 2023	October 3rd, 2023	September 12th, 2023
	Booster vaccination	August 29th, 2023	October 31st, 2023	October 10th, 2023
	Blood collection for PBMC culture	September 26th, 2023	November 26th, 2023	November 5th, 2023

## Sheet: Table S3
	Supplemental Table S3. Numbers of the treatments for the respiratory disease during this study.
		NC		Zeosapo KB			CB
	Animal ID	16	17	9	17	18	12	13
	Numbers of treatments after the onset of the disease	7	3	1	1	4	3	1
